# Supplementary material for: Exploring the Italian Experience with Long-Acting Buprenorphine Formulations (LAIB) for the Treatment of Opioid Use Disorder: A Series of Narrative Interviews
Source: Int J Environ Res Public Health. 2026 Mar 7;23(3):336. doi: 10.3390/ijerph23030336 (PMC13026937; doi:10.3390/ijerph23030336)
Supplement: Supplementary file 1 [file ijerph-23-00336-s001.zip]

Archive with 3 entries (3 files):
- Table S1_Engagement.pdf
- Table S2_Psycologic support.pdf
- Table S3_Recommendations.pdf
